# Supplementary material for: Metabolomic Profiling and Molecular Networking of Nudibranch-Associated Streptomyces sp. SCSIO 001680
Source: Molecules. 2022 Jul 16;27(14):4542. doi: 10.3390/molecules27144542 (PMC9321954; doi:10.3390/molecules27144542)
Supplement: Supplementary file 1 [file molecules-27-04542-s001.zip]

Archive with 1 entries (1 files):
- molecules-1815541-supplementary.pdf
